# Supplementary material for: A Selection of Reliable Reference Genes for Gene Expression Analysis in the Female and Male Flowers of Salix suchowensis
Source: Plants (Basel). 2022 Feb 27;11(5):647. doi: 10.3390/plants11050647 (PMC8912643; doi:10.3390/plants11050647)
Supplement: Supplementary file 1 [file plants-11-00647-s001.zip]

Archive with 1 entries (1 files):
- plants-1573711-supplementary.pdf
